# Supplementary material for: A Novel Effector FoUpe9 Enhances the Virulence of Fusarium oxysporum f. sp. cubense Tropical Race 4 by Inhibiting Plant Immunity
Source: J Fungi (Basel). 2025 Apr 13;11(4):308. doi: 10.3390/jof11040308 (PMC12028529; doi:10.3390/jof11040308)
Supplement: Supplementary file 1 [file jof-11-00308-s001.zip]

Archive with 2 entries (2 files):
- Supplementary Information_Table S1_20250317.pdf
- Supplementary Information_Figures_JoF_20250317.pdf
